# Supplementary material for: DeepLION2: deep multi-instance contrastive learning framework enhancing the prediction of cancer-associated T cell receptors by attention strategy on motifs
Source: Front Immunol. 2024 Mar 7;15:1345586. doi: 10.3389/fimmu.2024.1345586 (PMC10956474; doi:10.3389/fimmu.2024.1345586)
Supplement: Supplementary file 1 [file Table_1.xlsx]

## Sheet: Supplementary Table 1
Supplementary Table 1 The nested cross-validation results of the models on the ten cancers from the TCGA database
BRCA
	DeepLION	MINN_SA	TransMIL	BiFormer	DeepLION2
ACC	0.478±0.084	0.559±0.040	0.582±0.025	0.522±0.087	0.594±0.038
SEN	0.448±0.168	0.696±0.105	0.506±0.129	0.465±0.079	0.563±0.142
SPE	0.509±0.068	0.429±0.122	0.652±0.103	0.578±0.109	0.637±0.160
MCC	-0.046±0.171	0.130±0.083	0.162±0.055	0.043±0.178	0.209±0.092
AUC	0.493±0.109	0.556±0.056	0.585±0.045	0.540±0.094	0.627±0.049
DLBC
	DeepLION	MINN_SA	TransMIL	BiFormer	DeepLION2
ACC	0.567±0.149	0.633±0.063	0.689±0.165	0.644±0.150	0.744±0.128
SEN	0.582±0.242	0.725±0.226	0.630±0.311	0.606±0.161	0.683±0.189
SPE	0.552±0.173	0.524±0.128	0.736±0.118	0.690±0.174	0.800±0.227
MCC	0.144±0.302	0.272±0.175	0.381±0.353	0.299±0.305	0.510±0.251
AUC	0.651±0.111	0.638±0.063	0.755±0.146	0.720±0.161	0.835±0.121
ESCA
	DeepLION	MINN_SA	TransMIL	BiFormer	DeepLION2
ACC	0.715±0.109	0.693±0.066	0.694±0.097	0.681±0.083	0.703±0.083
SEN	0.652±0.132	0.701±0.134	0.538±0.164	0.507±0.136	0.516±0.124
SPE	0.775±0.107	0.683±0.113	0.842±0.059	0.858±0.048	0.886±0.064
MCC	0.431±0.219	0.390±0.119	0.399±0.193	0.384±0.169	0.431±0.170
AUC	0.749±0.105	0.754±0.066	0.777±0.082	0.780±0.103	0.793±0.112
KIRC
	DeepLION	MINN_SA	TransMIL	BiFormer	DeepLION2
ACC	0.584±0.059	0.544±0.049	0.632±0.044	0.587±0.047	0.626±0.031
SEN	0.549±0.095	0.570±0.101	0.532±0.117	0.564±0.111	0.517±0.135
SPE	0.620±0.107	0.517±0.115	0.728±0.071	0.607±0.082	0.742±0.168
MCC	0.171±0.114	0.088±0.096	0.267±0.094	0.172±0.101	0.279±0.076
AUC	0.588±0.050	0.606±0.031	0.678±0.032	0.610±0.043	0.694±0.049
LUAD
	DeepLION	MINN_SA	TransMIL	BiFormer	DeepLION2
ACC	0.569±0.014	0.555±0.034	0.566±0.041	0.534±0.054	0.586±0.073
SEN	0.542±0.099	0.676±0.067	0.525±0.068	0.596±0.129	0.633±0.147
SPE	0.593±0.081	0.426±0.146	0.605±0.053	0.473±0.184	0.537±0.218
MCC	0.137±0.026	0.103±0.085	0.131±0.078	0.068±0.131	0.173±0.142
AUC	0.616±0.031	0.600±0.020	0.595±0.053	0.554±0.075	0.639±0.087
LUSC
	DeepLION	MINN_SA	TransMIL	BiFormer	DeepLION2
ACC	0.499±0.048	0.498±0.041	0.443±0.047	0.480±0.056	0.525±0.036
SEN	0.528±0.090	0.598±0.066	0.606±0.125	0.597±0.160	0.716±0.256
SPE	0.474±0.064	0.395±0.121	0.282±0.080	0.370±0.193	0.322±0.238
MCC	0.001±0.103	-0.010±0.082	-0.119±0.091	-0.039±0.125	0.055±0.062
AUC	0.501±0.039	0.473±0.076	0.435±0.067	0.481±0.092	0.498±0.035
OV
	DeepLION	MINN_SA	TransMIL	BiFormer	DeepLION2
ACC	0.716±0.046	0.706±0.068	0.728±0.022	0.669±0.045	0.716±0.040
SEN	0.661±0.067	0.697±0.090	0.620±0.100	0.612±0.101	0.556±0.063
SPE	0.769±0.078	0.712±0.062	0.840±0.073	0.740±0.180	0.880±0.057
MCC	0.434±0.095	0.410±0.135	0.475±0.029	0.366±0.114	0.460±0.086
AUC	0.759±0.068	0.764±0.054	0.787±0.020	0.735±0.063	0.796±0.054
SKCM
	DeepLION	MINN_SA	TransMIL	BiFormer	DeepLION2
ACC	0.626±0.035	0.641±0.061	0.663±0.043	0.626±0.057	0.676±0.049
SEN	0.559±0.040	0.642±0.135	0.562±0.106	0.534±0.216	0.513±0.126
SPE	0.694±0.039	0.631±0.205	0.760±0.049	0.719±0.121	0.840±0.073
MCC	0.255±0.071	0.283±0.125	0.330±0.078	0.267±0.093	0.376±0.103
AUC	0.665±0.046	0.680±0.054	0.718±0.049	0.684±0.069	0.710±0.064
STAD
	DeepLION	MINN_SA	TransMIL	BiFormer	DeepLION2
ACC	0.805±0.032	0.763±0.046	0.780±0.040	0.765±0.034	0.760±0.028
SEN	0.720±0.096	0.675±0.134	0.657±0.124	0.639±0.116	0.599±0.086
SPE	0.883±0.062	0.844±0.073	0.899±0.061	0.892±0.060	0.920±0.048
MCC	0.617±0.062	0.533±0.097	0.581±0.060	0.554±0.037	0.552±0.032
AUC	0.857±0.038	0.840±0.032	0.861±0.021	0.851±0.051	0.880±0.035
THYM
	DeepLION	MINN_SA	TransMIL	BiFormer	DeepLION2
ACC	0.754±0.079	0.694±0.076	0.778±0.059	0.759±0.057	0.801±0.067
SEN	0.675±0.088	0.737±0.110	0.679±0.056	0.677±0.081	0.662±0.122
SPE	0.840±0.066	0.642±0.097	0.874±0.052	0.836±0.082	0.941±0.033
MCC	0.520±0.143	0.385±0.143	0.564±0.104	0.526±0.099	0.629±0.110
AUC	0.806±0.074	0.718±0.042	0.840±0.025	0.824±0.023	0.879±0.052
